# Supplementary material for: Effects of Aspergillus niger and Its Compound Preparations on Methane Emissions and Gastrointestinal Microbiota in Heat-Stressed Holstein Bulls
Source: Animals (Basel). 2026 Jan 6;16(2):154. doi: 10.3390/ani16020154 (PMC12837928; doi:10.3390/ani16020154)
Supplement: Supplementary file 1 [file animals-16-00154-s001.zip]

Archive with 1 entries (1 files):
- animals-4010171-supplementary.pdf
